# Supplementary material for: A novel gene REPTOR2 activates the autophagic degradation of wing disc in pea aphid
Source: eLife. 2023 Mar 21;12:e83023. doi: 10.7554/eLife.83023 (PMC10030113; doi:10.7554/eLife.83023)
Supplement: Figure 3—figure supplement 1—source data 3. [file elife-83023-fig3-figsupp1-data3.xlsx]

## Sheet: Sheet1
Figure 3-figure supplement 1 - Source Data 3
Figure 3-figure supplement 1C: Knockdown of REPTOR1 did not affect the gene expression of REPTOR2
Treatment	Replicate	REPTOR2
dsGFP	1	0.969221
	2	0.982313
	3	1.049
	4	0.999462
dsREPTOR1	1	1.12079
	2	1.00931
	3	1.03513
	4	1.05508
