# Supplementary material for: A novel gene REPTOR2 activates the autophagic degradation of wing disc in pea aphid
Source: eLife. 2023 Mar 21;12:e83023. doi: 10.7554/eLife.83023 (PMC10030113; doi:10.7554/eLife.83023)
Supplement: Figure 3—figure supplement 1—source data 4. [file elife-83023-fig3-figsupp1-data4.xlsx]

## Sheet: Sheet1
Figure 3-figure supplement 1 - Source Data 4
Figure 3-figure supplement 1D: Knockdown of REPTOR1 did not affect the gene expression of ATGs
Treatment	Replicate	ATG1a
dsGFP	1	0.946
	2	0.966
	3	1.103
	4	0.984
dsREPTOR1	1	0.933
	2	0.881
	3	1.107
	4	0.995
Treatment	Replicate	ATG1b
dsGFP	1	0.944
	2	0.902
	3	1.108
	4	1.046
dsREPTOR1	1	0.934
	2	0.841
	3	1.059
	4	0.96
Treatment	Replicate	ATG3a
dsGFP	1	0.937
	2	0.935
	3	1.109
	4	1.01911
dsREPTOR1	1	1.0227
	2	0.964749
	3	1.12893
	4	1.12697
Treatment	Replicate	ATG3b
dsGFP	1	0.977
	2	0.766
	3	1.205
	4	1.05181
dsREPTOR1	1	0.816654
	2	0.579671
	3	1.12229
	4	0.686379
Treatment	Replicate	ATG4
dsGFP	1	0.932
	2	0.804
	3	1.125
	4	1.139
dsREPTOR1	1	1.175
	2	0.866
	3	1.186
	4	1.123
Treatment	Replicate	ATG5
dsGFP	1	0.921
	2	0.827
	3	1.136
	4	1.11699
dsREPTOR1	1	1.04579
	2	0.909511
	3	1.17996
	4	1.13918
Treatment	Replicate	ATG7
dsGFP	1	0.982054
	2	0.838522
	3	1.07102
	4	1.10841
dsREPTOR1	1	1.04385
	2	0.888366
	3	1.13122
	4	1.09901
Treatment	Replicate	ATG8
dsGFP	1	1.29667
	2	1.18686
	3	0.699096
	4	0.817368
dsREPTOR1	1	1.07163
	2	0.666092
	3	0.86121
	4	0.845907
Treatment	Replicate	ATG10
dsGFP	1	0.981051
	2	0.953478
	3	1.07871
	4	0.986761
dsREPTOR1	1	0.950222
	2	0.884806
	3	1.01793
	4	1.05525
Treatment	Replicate	ATG12
dsGFP	1	0.995056
	2	0.922077
	3	1.03928
	4	1.04358
dsREPTOR1	1	0.996392
	2	0.883377
	3	1.14261
	4	1.11168
Treatment	Replicate	ATG13
dsGFP	1	0.682969
	2	0.835469
	3	1.2687
	4	1.21287
dsREPTOR1	1	1.01572
	2	1.07913
	3	1.22156
	4	1.48884
Treatment	Replicate	ATG14
dsGFP	1	0.909257
	2	0.980227
	3	1.1052
	4	1.00532
dsREPTOR1	1	1.08265
	2	0.900091
	3	1.51314
	4	1.12393
Treatment	Replicate	ATG16
dsGFP	1	0.919715
	2	0.95157
	3	1.10517
	4	1.02354
dsREPTOR1	1	1.02796
	2	0.914687
	3	1.21307
	4	1.07172
